# Supplementary material for: Effects of glycemic traits on left ventricular structure and function: a mendelian randomization study
Source: Cardiovasc Diabetol. 2022 Jun 17;21:109. doi: 10.1186/s12933-022-01540-6 (PMC9206364; doi:10.1186/s12933-022-01540-6)
Supplement: Supplementary file 2 — Additional file 2: Table S2. Characteristics of the single-nucleotide polymorphisms associated with insulin resistance and their associations with left ventricular parameters. Table S3. Characteristics of the single-nucleotide polymorphisms associated with fasting insulin and their associations with left ventricular parameters. Table S4. Characteristics of the single-nucleotide polymorphisms associated with glycated hemoglobin and their associations with left ventricular parameters. Table S5. Characteristics of the single-nucleotide polymorphisms associated with fasting glucose and their associations with left ventricular parameters. [file 12933_2022_1540_MOESM2_ESM.xlsx]

## Sheet: Table S2
Table S2. Characteristics of the single-nucleotide polymorphisms associated with insulin resistance and their associations with left ventricular parameters.
					Fasting insulin adjusted for BMI			Triglycerides			HDL cholesterol			IR		LV end-diastolic volume			LV end-systolic volume			LV ejection fraction			LV mass			LV mass to end-diastolic volume ratio
SNP	Genomic coordinate (hg19)	EA	OA	EAF	Beta	SE	P-value	Beta	SE	P-value	Beta	SE	P-value	Beta	SE	Beta	SE	P-value	Beta	SE	P-value	Beta	SE	P-value	Beta	SE	P-value	Beta	SE	P-value
rs683135	chr1:39895460	A	G	0.268	0.01394	0.00374	0.00024	0.0168	0.0037	6.18e-07	-0.0268	0.0038	7.09e-12	0.0191	0.0022	-0.0147466	0.0118059	0.21	-0.00876584	0.011812	0.46	-0.00283073	0.0118894	0.81	-0.00196794	0.0118404	0.87	0.0135957	0.0118488	0.25
rs17386142*	chr1:50815783	C	T	0.927	0.0238	0.00714	0.00092	0.0218	0.0068	0.0033	-0.0218	0.0069	0.0006	0.0224	0.004	-0.00356752	0.0185933	0.85	-0.0142633	0.0186032	0.44	0.0244826	0.0187256	0.19	-0.00714339	0.018643	0.7	-0.00277347	0.0186522	0.88
rs11577194*	chr1:110500175	T	C	0.479	0.01054	0.0034	0.0025	0.0106	0.0034	0.0011	-0.0194	0.0034	1.34e-07	0.0135	0.002	0.00357137	0.0107521	0.74	-0.00109472	0.0107585	0.92	0.0068834	0.0108288	0.53	-0.0133221	0.0107822	0.22	-0.018356	0.0107888	0.089
rs9425291*	chr1:172312769	A	G	0.429	0.01513	0.00357	2.71e-05	0.0159	0.0034	1.9e-05	-0.0138	0.0034	0.00046	0.0149	0.002	-0.00263685	0.0108545	0.81	0.000533895	0.0108594	0.96	-0.000643433	0.0109297	0.95	0.00640365	0.0108818	0.56	0.0117469	0.0108898	0.28
rs4846565*	chr1:219722104	G	A	0.694	0.01513	0.00357	2.71e-05	0.0159	0.0034	1.9e-05	-0.0138	0.0034	0.00046	0.0163	0.0021	-0.0168987	0.0113494	0.14	-0.00891883	0.0113554	0.43	-0.00632571	0.0114301	0.58	0.0201076	0.0113802	0.077	0.0405984	0.011389	0.00036
rs2249105*	chr2:65287896	A	G	0.623	0.01581	0.00357	1.04e-05	0.0162	0.0034	2.35e-06	-0.0158	0.0035	0.00016	0.0159	0.002	0.000485779	0.0112187	0.97	-0.00468841	0.0112162	0.68	0.00352107	0.0112919	0.76	0.0287589	0.0112402	0.011	0.0348785	0.0112604	0.002
rs10195252#	chr2:165513091	T	C	0.582	0.0289	0.00357	1.26e-16	0.0276	0.0035	6.99e-15	-0.025	0.0036	3.49e-11	0.0272	0.0021	-0.0140564	0.0109944	0.2	-0.00873159	0.0109924	0.43	0.0010326	0.0110678	0.93	0.00583071	0.0110169	0.6	0.0215404	0.0110372	0.051
rs492400*#	chr2:219349752	T	C	0.603	0.01003	0.0034	0.0038	0.0184	0.0036	2.25e-06	-0.0108	0.0036	0.0049	0.013	0.002	-0.0251794	0.010842	0.02	-0.0126177	0.0108404	0.24	-0.00649483	0.0109163	0.55	-0.0121095	0.0108655	0.27	0.0195994	0.0108871	0.072
rs2943645#	chr2:227099180	T	C	0.623	0.0323	0.00357	2.26e-19	0.0279	0.0034	3.76e-15	-0.0318	0.0035	4.16e-17	0.0306	0.002	0.00500012	0.0113107	0.66	-0.00281693	0.0113091	0.8	0.012694	0.0113871	0.26	0.024252	0.0113346	0.032	0.0200217	0.011357	0.078
rs308971*	chr3:12116620	G	A	0.139	0.0357	0.00527	2.97e-11	0.021	0.0049	3.51e-05	-0.0155	0.005	0.0033	0.0236	0.0029	0.00737417	0.0157918	0.64	0.00669546	0.015793	0.67	0.000158116	0.0158991	0.99	0.0171525	0.0158216	0.28	0.00749922	0.0158541	0.64
rs3864041*	chr3:15185634	T	C	0.623	0.01088	0.00374	0.0038	0.0094	0.0036	0.0038	-0.0126	0.0037	0.00028	0.0109	0.0021	-0.00214553	0.0110006	0.85	0.00488976	0.0110015	0.66	-0.0108081	0.0110753	0.33	0.00275492	0.0110233	0.8	0.00315485	0.0110402	0.78
rs295449	chr3:47375955	A	G	0.595	0.01139	0.00374	0.002	0.0144	0.004	0.00093	-0.0185	0.0043	0.00011	0.0144	0.0023	-0.0164156	0.0109243	0.13	-0.022987	0.0109251	0.035	0.0185729	0.0109994	0.091	0.00117235	0.0109469	0.91	0.0153581	0.0109676	0.16
rs11130329	chr3:52896855	A	C	0.864	0.0238	0.0068	0.00051	0.0204	0.0069	0.0018	-0.0244	0.0071	0.001	0.0228	0.004	-0.0522402	0.0155212	0.00076	-0.0585788	0.0155224	0.00016	0.0338321	0.0156276	0.03	-0.00953379	0.0155515	0.54	0.0476582	0.0155939	0.0022
rs9881942*#	chr3:123082416	A	G	0.435	0.01326	0.00357	0.00014	0.0099	0.0033	0.0036	-0.0152	0.0034	4.79e-06	0.0127	0.002	-0.0018523	0.0108854	0.86	-0.00196726	0.0108868	0.86	0.00272359	0.0109602	0.8	0.0138949	0.0109071	0.2	0.0168191	0.0109307	0.12
rs645040#	chr3:135926622	T	G	0.769	0.01394	0.00425	0.0012	0.0293	0.004	1.83e-12	-0.0312	0.0042	1.53e-12	0.025	0.0024	-0.0002164	0.0129966	0.99	-0.00347055	0.0129976	0.79	0.00715429	0.0130852	0.58	0.00424942	0.013022	0.74	0.00046178	0.0130458	0.97
rs2699429	chr4:3480136	C	T	0.406	0.01071	0.00374	0.0037	0.0252	0.0035	1.15e-11	-0.0126	0.0036	0.0042	0.0165	0.0021	-0.00262589	0.0109557	0.81	-0.00851723	0.0109657	0.44	0.00952927	0.0110331	0.39	0.0117371	0.0109941	0.29	0.0134887	0.010997	0.22
rs3822072	chr4:89741269	A	G	0.488	0.0204	0.00357	1.8e-08	0.0182	0.0034	5.74e-07	-0.0251	0.0034	4.06e-12	0.0213	0.002	-0.0145905	0.0107792	0.18	-0.0137207	0.0107897	0.2	0.00514205	0.0108541	0.64	-0.00176748	0.0108169	0.87	0.0216379	0.010815	0.045
rs6822892*	chr4:157734675	A	G	0.646	0.0238	0.00374	2.58e-10	0.0124	0.0035	0.00084	-0.019	0.0036	1.93e-07	0.0182	0.0021	-0.0112687	0.0113116	0.32	-0.00051338	0.0113229	0.96	-0.0107721	0.0113911	0.34	-0.00524971	0.0113504	0.64	0.00454897	0.0113543	0.69
rs4865796#	chr5:53272664	A	G	0.707	0.0255	0.00374	2.16e-12	0.0095	0.0036	0.003	-0.0131	0.0037	0.0003	0.0158	0.0021	0.000337184	0.011629	0.98	0.00525246	0.0116251	0.65	-0.00931524	0.0116965	0.43	-0.00667073	0.011659	0.57	-0.00208846	0.0116729	0.86
rs459193	chr5:55806751	G	A	0.715	0.0255	0.00391	1.15e-10	0.0178	0.0038	1.31e-05	-0.0235	0.0039	8.1e-09	0.0222	0.0022	0.0218404	0.0123362	0.077	0.01797	0.0123323	0.15	-0.00256459	0.012406	0.84	0.01911	0.0123664	0.12	0.00312048	0.0123778	0.8
rs4976033*	chr5:67714246	G	A	0.38	0.01496	0.00391	0.00013	0.0141	0.0036	0.0002	-0.0215	0.0037	6.42e-08	0.0169	0.0022	0.0155124	0.0111387	0.16	0.0141605	0.0111347	0.2	-0.00478143	0.0112011	0.67	0.0267137	0.0111657	0.017	0.00647323	0.0111745	0.56
rs6887914*	chr5:112711486	C	T	0.781	0.01275	0.00442	0.0037	0.0135	0.0041	0.0024	-0.0168	0.0043	0.00039	0.0144	0.0025	-0.0157437	0.0132101	0.23	-0.00926349	0.0132059	0.48	-0.00716034	0.0132842	0.59	0.00207578	0.0132416	0.88	0.0258594	0.0132611	0.051
rs1045241*	chr5:118729286	C	T	0.743	0.01173	0.00391	0.002	0.0153	0.0038	4.06e-05	-0.0139	0.0039	0.0004	0.0137	0.0022	0.0159726	0.0122206	0.19	0.0163752	0.0122167	0.18	-0.00447576	0.0122892	0.72	0.0302859	0.01225	0.013	0.0165257	0.0122612	0.18
rs2434612*	chr5:158022041	G	A	0.207	0.01615	0.00442	0.00034	0.0148	0.0042	0.00025	-0.0196	0.0043	1.5e-05	0.0168	0.0025	-0.0121469	0.0134204	0.37	-0.0102538	0.0134162	0.44	-0.00179032	0.0134985	0.89	-0.00679067	0.0134557	0.61	0.00636368	0.0134727	0.64
rs966544*#	chr5:173350405	G	A	0.307	0.01224	0.00374	0.001	0.0162	0.0036	1.63e-06	-0.0132	0.0038	0.0018	0.0139	0.0021	-0.00497445	0.0116882	0.67	0.00288445	0.0116845	0.81	-0.00800456	0.0117561	0.5	-0.00880431	0.0117184	0.45	-0.00222537	0.0117307	0.85
rs12525532*	chr6:35004819	T	C	0.396	0.0187	0.00357	8.95e-08	0.0108	0.0035	0.0026	-0.0153	0.0035	4e-05	0.0149	0.002	-0.0200854	0.0112246	0.074	-0.0221875	0.0112329	0.048	0.0106348	0.0112899	0.35	-0.00688915	0.0112562	0.54	0.0151973	0.0112484	0.18
rs6937438	chr6:43815364	A	G	0.708	0.01258	0.00391	0.0011	0.0135	0.0037	0.00034	-0.0188	0.0038	1.94e-06	0.015	0.0022	-0.0251372	0.0118909	0.035	-0.0126223	0.0119	0.29	-0.0079626	0.0119604	0.51	0.00310968	0.0119262	0.79	0.02883	0.0119157	0.016
rs2745353	chr6:127452935	T	C	0.479	0.0187	0.00357	4.1e-07	0.0169	0.0033	1.18e-06	-0.0197	0.0034	7.42e-10	0.0184	0.002	-0.0151519	0.0108495	0.16	-0.0141215	0.0108585	0.19	0.00794108	0.0109121	0.47	-0.0014627	0.0108797	0.89	0.0159084	0.0108766	0.14
rs9492443*	chr6:130398731	C	T	0.764	0.01377	0.00391	0.0004	0.0163	0.0038	7.43e-05	-0.013	0.0039	0.0042	0.0144	0.0022	0.00215831	0.0122711	0.86	0.0067536	0.0122805	0.58	-0.00486788	0.0123428	0.69	-0.0108387	0.012306	0.38	-0.0178375	0.0122964	0.15
rs3861397	chr6:139828916	G	A	0.342	0.01394	0.00357	0.00011	0.0237	0.0035	1.08e-10	-0.024	0.0036	8.4e-11	0.0206	0.0021	-0.0261875	0.0114416	0.022	-0.0230865	0.0114503	0.044	0.00788311	0.0115083	0.49	-0.0100005	0.0114739	0.38	0.0214713	0.0114708	0.061
rs17169104*	chr7:15883727	G	C	0.342	0.0204	0.00442	1.52e-06	0.0174	0.0042	7.62e-05	-0.0173	0.0044	0.00028	0.0183	0.0025	-0.0101297	0.0118213	0.39	-0.0111586	0.0118215	0.35	0.00795238	0.0118939	0.5	6.52e-05	0.0118451	1	0.0156043	0.0118567	0.19
rs972283	chr7:130466854	G	A	0.544	0.0221	0.00459	4.41e-06	0.0174	0.0034	2.34e-07	-0.0287	0.0034	4.6e-16	0.0228	0.0021	0.00379711	0.0107796	0.72	0.00454566	0.0107791	0.67	-0.000195016	0.010845	0.99	0.0166618	0.0108012	0.12	0.0116717	0.010814	0.28
rs2126259	chr8:9185146	T	C	0.091	0.0408	0.00561	3.3e-13	0.0165	0.0054	0.002	-0.0752	0.0054	1.53e-42	0.0443	0.0032	-0.0238278	0.0179064	0.18	-0.0569957	0.017897	0.0014	0.0684114	0.0180012	0.00014	-0.0260508	0.0179432	0.15	-0.00404579	0.0179666	0.82
rs1011685	chr8:19830769	C	T	0.877	0.0187	0.00578	0.00098	0.1676	0.0055	6.12e-197	-0.1557	0.0057	8.65e-150	0.1162	0.0033	-0.0288833	0.0180636	0.11	-0.0285168	0.018054	0.11	0.00762352	0.0181592	0.67	-0.00612311	0.0181007	0.74	0.0232118	0.0181141	0.2
rs4738141*	chr8:72469742	G	A	0.249	0.01377	0.00425	0.0014	0.0199	0.0043	2.45e-05	-0.0186	0.0044	0.0003	0.0174	0.0025	-0.0260685	0.0124028	0.036	-0.0298056	0.0123963	0.016	0.0161961	0.012468	0.19	-0.00497735	0.0124283	0.69	0.0228754	0.0124444	0.066
rs7005992	chr8:126528955	C	G	0.136	0.01649	0.0051	0.0014	0.0213	0.0048	5.87e-06	-0.0156	0.005	0.0011	0.0179	0.0029	-0.000513833	0.0151366	0.97	-0.00183234	0.0151286	0.9	0.000871966	0.0152151	0.95	0.0092981	0.015167	0.54	0.00603684	0.0151852	0.69
rs498313*	chr9:78034169	A	G	0.691	0.01258	0.00374	0.00073	0.0109	0.0036	0.0026	-0.0135	0.0037	0.00033	0.0123	0.0021	0.00925256	0.0117816	0.43	0.012961	0.0117817	0.27	-0.0134026	0.0118467	0.26	0.00340561	0.0118054	0.77	-0.00113249	0.0118156	0.92
rs10995441	chr10:64869239	G	T	0.236	0.01428	0.00425	0.00085	0.0168	0.0041	1.19e-06	-0.0176	0.0041	0.00011	0.0163	0.0024	0.0206516	0.0132846	0.12	0.0156274	0.0132768	0.24	0.00049316	0.0133524	0.97	0.0119816	0.013305	0.37	-0.00962022	0.0133223	0.47
rs11231693*#	chr11:63862612	A	G	0.061	0.0357	0.00731	7.19e-07	0.03	0.0073	0.00012	-0.0289	0.0074	6.9e-05	0.0316	0.0042	-0.0454401	0.0235001	0.053	-0.0375789	0.0235075	0.11	-0.00330027	0.0236378	0.89	0.00572416	0.0235555	0.81	0.0580674	0.0235726	0.014
rs17402950*	chr12:14571671	G	A	0.055	0.0272	0.00969	0.0047	0.0324	0.0101	0.0049	-0.0344	0.0104	0.0028	0.0312	0.0058	0.005259	0.0212579	0.8	0.00557953	0.0212819	0.79	0.00106859	0.0213967	0.96	0.00881113	0.0213061	0.68	0.000898299	0.021317	0.97
rs718314*	chr12:26453283	G	A	0.235	0.01683	0.00408	3.65e-05	0.0121	0.0038	0.0015	-0.0196	0.0039	5.88e-06	0.0161	0.0023	-0.0133626	0.0125698	0.29	-0.0164832	0.0125861	0.19	0.00676298	0.0126534	0.59	0.0232762	0.0126005	0.065	0.0362578	0.012614	0.004
rs7973683#	chr12:124449223	C	A	0.639	0.0187	0.00357	6.99e-07	0.0252	0.0035	4.67e-12	-0.0286	0.0036	5.26e-14	0.0242	0.0021	-0.0112774	0.0113745	0.32	-0.0189897	0.0113873	0.095	0.0131295	0.0114498	0.25	-0.00148847	0.0114017	0.9	0.0155117	0.0114089	0.17
rs7323406*	chr13:111628195	A	G	0.278	0.0153	0.0051	0.0027	0.0141	0.0053	0.0044	-0.0157	0.0054	0.0032	0.015	0.003	-0.00845421	0.0119977	0.48	-0.019582	0.0119996	0.1	0.0212074	0.0120616	0.079	-0.00029208	0.0120106	0.98	0.00954186	0.0120343	0.43
rs7176058*	chr15:39464167	A	G	0.836	0.01326	0.00459	0.0036	0.0164	0.0045	0.00094	-0.0149	0.0046	0.00028	0.0149	0.0026	-0.0139417	0.0149083	0.35	-0.00207381	0.0149139	0.89	-0.00869344	0.0149923	0.56	-0.010209	0.0149307	0.49	0.00780764	0.0149399	0.6
rs8032586*	chr15:73081067	C	T	0.881	0.0187	0.0068	0.0046	0.0252	0.0078	0.001	-0.0208	0.0079	0.003	0.0213	0.0043	-0.0276016	0.0184852	0.14	-0.0180584	0.0184929	0.33	-0.00368718	0.0185891	0.84	0.00107791	0.0185145	0.95	0.0178207	0.0185219	0.34
rs754814*	chr17:4657034	T	C	0.731	0.01122	0.00391	0.0042	0.0113	0.0037	0.0022	-0.0127	0.0038	0.0014	0.0117	0.0022	0.00978867	0.0123926	0.43	0.000648239	0.0123947	0.96	0.00961484	0.0124554	0.44	0.00294288	0.0124074	0.81	-0.00665146	0.0124205	0.59
rs7227237	chr18:47174679	C	T	0.768	0.01683	0.00527	0.0013	0.0171	0.0057	0.00088	-0.0197	0.0058	0.00041	0.0178	0.0032	0.000219122	0.012935	0.99	0.00552876	0.012938	0.67	-0.0073923	0.0130066	0.57	5.06e-05	0.0129559	1	-0.00265742	0.0129814	0.84
rs8101064	chr19:7293119	T	C	0.044	0.0425	0.01224	0.00062	0.0692	0.0156	1.91e-06	-0.0664	0.0154	2.2e-05	0.0565	0.0082
rs4804833	chr19:7970635	A	G	0.41	0.01632	0.00357	7.11e-06	0.0151	0.0037	9.9e-06	-0.0221	0.0038	9.89e-08	0.0177	0.0021	-0.00765063	0.0110164	0.49	-0.0209977	0.0110179	0.057	0.022743	0.0110763	0.04	-0.00880698	0.0110387	0.42	-0.00772715	0.0110556	0.48
rs4804311	chr19:8615589	A	G	0.891	0.0187	0.00646	0.0026	0.0392	0.006	1.49e-09	-0.0507	0.0062	3.74e-14	0.0367	0.0036	-0.00941284	0.0197886	0.63	-0.00521287	0.0197901	0.79	0.00969074	0.0198958	0.63	0.00972105	0.0198268	0.62	0.0237232	0.0198573	0.23
rs731839	chr19:33899065	G	A	0.342	0.0255	0.00357	5.13e-12	0.0224	0.0036	2.65e-09	-0.022	0.0037	3.44e-09	0.0233	0.0021	0.0106735	0.0114751	0.35	0.00947153	0.0114757	0.41	0.000373603	0.0115385	0.97	0.0175343	0.011499	0.13	0.00466269	0.011512	0.69
rs6066149*	chr20:45602638	G	A	0.761	0.01258	0.00408	0.0019	0.0183	0.0038	5.22e-06	-0.0102	0.0039	0.0037	0.0138	0.0023	0.0121348	0.0119567	0.31	0.0155517	0.01196	0.19	-0.0124246	0.0120259	0.3	0.0101908	0.0119817	0.4	-0.00259587	0.0119977	0.83
rs132985	chr22:38563471	C	T	0.565	0.01564	0.0034	4.69e-06	0.0218	0.0033	6.65e-11	-0.0151	0.0034	1.7e-05	0.0176	0.0019	-0.000479203	0.0108184	0.96	-0.0103005	0.0108205	0.34	0.0155234	0.0108787	0.15	0.000170717	0.0108385	0.99	0.00435101	0.0108485	0.69
EA, effect allele; OA, other allele; EAF, effect allele frequency; IR, insulin resistance; LV, left ventricular.
Fasting insulin (adjusted for BMI) from the MAGIC consortia(PubMed ID: 22885924, 22581228); TGs and HDL-C from the GLGC consortia(PubMed ID: 24097068).
Beta coefficients for fasting insulin, TG and HDL are in standardized units, fasting insulin beta coefficients were standardized using the standard deviation in 8,917 participants of the Fenland study.
Beta coefficients for IR were the meta-analyzed result of the absolute values of the SNP associations with fasting insulin (adjusted for BMI), TGs and HDL-C via fixed effect inverse-variance method.
*: 28 SNPs previously not associated with TGs or HDL-C at genome-wide significance reported by the Global Lipids Genetics Consortium.
#: 9 SNPs previously associated with BMI at p<0.001 reported by the Genetic Investigation of ANthropometric Traits (GIANT) consortium.
rs8101064 cannot be extracted in the outcome dataset.

## Sheet: Table S3
Table S3. Characteristics of the single-nucleotide polymorphisms associated with fasting insulin and their associations with left ventricular parameters.
					Fasting insulin			LV end-diastolic volume			LV end-systolic volume			LV ejection fraction			LV mass			LV mass to end-diastolic volume ratio
SNP	Genomic coordinate (hg19)	EA	OA	EAF	Beta	SE	P-value	Beta	SE	P-value	Beta	SE	P-value	Beta	SE	P-value	Beta	SE	P-value	Beta	SE	P-value
rs4846565	chr1:219722104	G	A	0.671266	0.013206	0.002192	1.76e-09	-0.0168987	0.0113494	0.14	-0.00891883	0.0113554	0.43	-0.00632571	0.0114301	0.58	0.0201076	0.0113802	0.077	0.0405984	0.011389	0.00036
rs1530559	chr2:135755629	A	G	0.523527	0.014476	0.00262	3.37e-08	0.00579796	0.0109625	0.6	0.00663087	0.0109609	0.55	-0.00887126	0.0110357	0.42	-0.00586639	0.0109857	0.59	-0.00695854	0.011008	0.53
rs10195252	chr2:165513091	T	C	0.593008	0.015888	0.002551	4.87e-10	-0.0140564	0.0109944	0.2	-0.00873159	0.0109924	0.43	0.0010326	0.0110678	0.93	0.00583071	0.0110169	0.6	0.0215404	0.0110372	0.051
rs2943645	chr2:227099180	T	C	0.627391	0.019336	0.002147	2.26e-19	0.00500012	0.0113107	0.66	-0.00281693	0.0113091	0.8	0.012694	0.0113871	0.26	0.024252	0.0113346	0.032	0.0200217	0.011357	0.078
rs17036328	chr3:12390484	T	C	0.863296	0.021165	0.003042	3.59e-12	0.000260238	0.016279	0.99	0.00162685	0.0162802	0.92	-0.00678325	0.0163905	0.68	0.00340083	0.0163107	0.83	0.0015075	0.0163453	0.93
rs3822072	chr4:89741269	A	G	0.484459	0.011633	0.002064	1.8e-08	-0.0145905	0.0107792	0.18	-0.0137207	0.0107897	0.2	0.00514205	0.0108541	0.64	-0.00176748	0.0108169	0.87	0.0216379	0.010815	0.045
rs9884482	chr4:106081636	C	T	0.390287	0.016492	0.002439	1.4e-11	-0.00952263	0.0111797	0.39	-0.00548087	0.0111906	0.62	0.000767257	0.0112582	0.95	0.00955734	0.0112191	0.39	0.0230092	0.011216	0.04
rs4865796	chr5:53272664	A	G	0.672813	0.014576	0.002599	2.09e-08	0.000337184	0.011629	0.98	0.00525246	0.0116251	0.65	-0.00931524	0.0116965	0.43	-0.00667073	0.011659	0.57	-0.00208846	0.0116729	0.86
rs459193	chr5:55806751	G	A	0.726525	0.014655	0.002272	1.15e-10	0.0218404	0.0123362	0.077	0.01797	0.0123323	0.15	-0.00256459	0.012406	0.84	0.01911	0.0123664	0.12	0.00312048	0.0123778	0.8
rs6912327	chr6:34764922	T	C	0.801427	0.016472	0.002944	2.26e-08	-0.0173056	0.0132014	0.19	-0.0114258	0.0132113	0.39	-0.00211361	0.0132785	0.87	-0.010142	0.0132391	0.44	0.00593748	0.013229	0.65
rs2745353	chr6:127452935	T	C	0.507902	0.01434	0.002457	5.48e-09	-0.0151519	0.0108495	0.16	-0.0141215	0.0108585	0.19	0.00794108	0.0109121	0.47	-0.0014627	0.0108797	0.89	0.0159084	0.0108766	0.14
rs1167800	chr7:75176196	A	G	0.543257	0.015637	0.002624	2.61e-09	0.0062178	0.0108504	0.57	0.0019594	0.0108505	0.86	0.00418875	0.010917	0.7	0.00269787	0.0108735	0.8	-0.00603001	0.0108909	0.58
rs983309	chr8:9177732	T	G	0.116166	0.028711	0.003791	3.81e-14	-0.00133854	0.016843	0.94	-0.0329862	0.0168341	0.05	0.0528695	0.0169295	0.0018	0.00168535	0.016875	0.92	-0.00504613	0.0168947	0.77
rs7903146	chr10:114758349	C	T	0.719272	0.018139	0.002771	6.13e-11	0.0320177	0.0119116	0.0072	0.0247328	0.0119047	0.038	-0.00350559	0.0119727	0.77	0.0302891	0.0119317	0.011	-0.00265406	0.0119487	0.82
rs1421085	chr16:53800954	C	T	0.417153	0.019976	0.002511	1.87e-15	0.0156987	0.0110214	0.15	0.0305406	0.011024	0.0056	-0.0238754	0.0110906	0.031	0.0124696	0.0110465	0.26	-0.00629652	0.0110595	0.57
rs731839	chr19:33899065	G	A	0.337386	0.014458	0.002563	1.72e-08	0.0106735	0.0114751	0.35	0.00947153	0.0114757	0.41	0.000373603	0.0115385	0.97	0.0175343	0.011499	0.13	0.00466269	0.011512	0.69
EA, effect allele; OA, other allele; EAF, effect allele frequency; LV, left ventricular.

## Sheet: Table S4
Table S4. Characteristics of the single-nucleotide polymorphisms associated with hemoglobin A1c and their associations with left ventricular parameters.
					HbA1c			LV end-diastolic volume			LV end-systolic volume			LV ejection fraction			LV mass			LV mass to end-diastolic volume ratio
SNP	Genomic coordinate (hg19)	EA	OA	EAF	Beta	SE	P-value	Beta	SE	P-value	Beta	SE	P-value	Beta	SE	P-value	Beta	SE	P-value	Beta	SE	P-value
rs267738	chr1:150940625	T	G	0.7701	0.0111	0.0019	2.594e-09	-0.015053	0.0130498	0.25	-0.00239452	0.0130567	0.85	-0.0126722	0.013142	0.33	-0.0187067	0.0130845	0.15	-0.00647449	0.0130911	0.62
rs857691	chr1:158626378	T	C	0.2715	0.0193	0.0019	3.974e-25	-0.0171288	0.0124901	0.17	-0.0104693	0.0124968	0.4	-0.00711947	0.0125785	0.57	-0.00555854	0.0125235	0.66	0.00873718	0.0125311	0.49
rs17509001	chr2:24021231	C	T	0.1576	0.0181	0.0023	1.935e-15	0.00899953	0.01521	0.55	0.0216963	0.0152077	0.15	-0.0217413	0.0153122	0.16	0.000131486	0.0152414	0.99	-0.00955039	0.0152713	0.53
rs12621844	chr2:48414735	T	C	0.5999	0.0099	0.0018	1.865e-08	-6.15e-05	0.0111434	1	-0.00663586	0.0111418	0.55	0.0126838	0.0112193	0.26	2.65e-05	0.0111679	1	0.00439189	0.0111864	0.69
rs560887	chr2:169763148	C	T	0.6843	0.0284	0.0018	1.48e-58	0.00385969	0.0117526	0.74	0.00572664	0.0117495	0.63	-0.00525399	0.011831	0.66	0.00193602	0.0117782	0.87	0.00428695	0.0117966	0.72
rs7616006	chr3:12267648	A	G	0.5744	0.0103	0.0017	5.068e-10	0.00724076	0.0109423	0.51	0.0115396	0.0109432	0.29	-0.0119288	0.0110171	0.28	0.00400028	0.0109641	0.72	0.000493178	0.0109861	0.96
rs9818758	chr3:49382925	A	G	0.2028	0.0121	0.002	7.735e-10	-0.0142544	0.0145094	0.33	-0.02289	0.0145101	0.11	0.0136144	0.0146072	0.35	0.0057788	0.0145362	0.69	0.0252804	0.0145612	0.083
rs11708067	chr3:123065778	A	G	0.7542	0.0132	0.0019	1.419e-12	0.0106341	0.0125669	0.4	-0.00242338	0.0125678	0.85	0.014665	0.0126525	0.25	0.00846255	0.0125913	0.5	-0.00388376	0.0126183	0.76
rs8192675	chr3:170724883	T	C	0.6906	0.0112	0.0017	1.378e-11	-0.0316766	0.0118579	0.0076	-0.0235533	0.0118587	0.047	0.000327632	0.0119387	0.98	-0.033773	0.0118822	0.0045	0.00312914	0.0119055	0.79
rs13134327	chr4:144659795	A	G	0.3335	0.0131	0.0017	2.636e-15	-0.0249569	0.0115218	0.03	-0.0264483	0.0115323	0.022	0.0184841	0.0116023	0.11	-0.0155508	0.011561	0.18	0.0150095	0.0115599	0.19
rs1800562	chr6:26093141	G	A	0.9279	0.0398	0.0036	4.669e-28	0.0405718	0.0202003	0.045	0.0356423	0.0202187	0.078	-0.0122126	0.0203192	0.55	0.00731626	0.0202607	0.72	-0.0420152	0.0202457	0.038
rs11964178	chr6:109562035	A	G	0.5666	0.0096	0.0016	6.379e-10	0.00104376	0.0109308	0.92	-0.011829	0.0109392	0.28	0.0237107	0.0109943	0.031	-0.00654802	0.0109614	0.55	-0.0153223	0.0109581	0.16
rs592423	chr6:139840693	A	C	0.4566	0.0091	0.0017	3.959e-08	-0.0164082	0.0107995	0.13	-0.0245355	0.0108078	0.023	0.0233828	0.0108627	0.031	-0.0112841	0.0108298	0.3	0.00953492	0.0108277	0.38
rs4607517	chr7:44235668	A	G	0.2017	0.0306	0.0024	8.755e-38	-0.0403108	0.0141408	0.0044	-0.0337049	0.014141	0.017	0.0104403	0.0142278	0.46	-0.00418533	0.0141701	0.77	0.0457311	0.0141863	0.0013
rs6474359	chr8:41549194	T	C	0.953	0.0436	0.0053	1.504e-16
rs4737009	chr8:41630405	A	G	0.2531	0.0212	0.002	4.484e-27	0.00380438	0.0127189	0.76	0.0128541	0.0127122	0.31	-0.0134323	0.0127856	0.29	-0.00267912	0.012745	0.83	-0.0059801	0.0127582	0.64
rs11558471	chr8:118185733	A	G	0.6745	0.015	0.0017	1.38e-19	-0.0134233	0.0115452	0.24	-0.00551457	0.0115391	0.63	-0.00322569	0.011606	0.78	-0.0175943	0.0115689	0.13	-0.00172399	0.0115778	0.88
rs2383208	chr9:22132076	A	G	0.7992	0.0142	0.0021	7.042e-12	0.013611	0.0139966	0.33	0.0163725	0.0139983	0.24	-0.00561825	0.0140754	0.69	0.00948637	0.0140264	0.5	-0.0127645	0.0140298	0.36
rs7040409	chr9:91503236	C	G	0.8953	0.0284	0.0037	2.563e-14	0.00219185	0.0230974	0.92	0.0152341	0.0231002	0.51	-0.0249177	0.0232288	0.28	0.0196451	0.0231736	0.4	0.0149748	0.023179	0.52
rs579459	chr9:136154168	C	T	0.2389	0.0107	0.0019	9.422e-09	0.0332457	0.0133085	0.012	0.0234144	0.0133101	0.079	0.00206036	0.0133833	0.88	0.0267116	0.0133364	0.045	-0.00894424	0.0133459	0.5
rs4745982	chr10:71089843	T	G	0.8726	0.0954	0.0056	2.87e-65	0.00401008	0.0204076	0.84	0.0145379	0.0203955	0.48	-0.0250355	0.0205126	0.22	-0.000816134	0.0204421	0.97	0.00817362	0.0205082	0.69
rs17747324	chr10:114752503	C	T	0.2489	0.0149	0.0023	6.122e-11	-0.0205923	0.0130105	0.11	-0.0171323	0.0130027	0.19	0.00958642	0.0130766	0.46	-0.0242326	0.0130305	0.063	-0.00752255	0.0130468	0.56
rs3782123	chr11:205198	C	A	0.3205	0.0126	0.002	1.509e-10	-0.000676241	0.0121654	0.96	-0.0003671	0.0121674	0.98	0.00244591	0.0122343	0.84	0.00719594	0.0121896	0.55	0.00978234	0.0122008	0.42
rs11603334	chr11:72432985	G	A	0.815	0.012	0.0021	6.853e-09	0.00656607	0.0149996	0.66	0.0176145	0.0150044	0.24	-0.0210457	0.0150872	0.16	0.0234611	0.0150317	0.12	0.0119125	0.0150454	0.43
rs10830963	chr11:92708710	G	C	0.2938	0.0196	0.002	2.225e-23	-0.00417571	0.0119731	0.73	0.0047167	0.0119769	0.69	-0.0166022	0.0120427	0.17	0.00181472	0.0119987	0.88	0.0142406	0.0120078	0.24
rs10774625	chr12:111910219	G	A	0.5056	0.0088	0.0016	1.464e-08	0.0601154	0.0107762	2.4e-08	0.0484401	0.0107883	7.1e-06	-0.0117034	0.0108478	0.28	0.0338294	0.0108031	0.0017	-0.0339935	0.0108092	0.0017
rs282587	chr13:113351662	G	A	0.1513	0.019	0.0027	1.697e-12	0.0103876	0.0163129	0.52	0.0135426	0.0163156	0.41	-0.0127981	0.0164024	0.44	-0.0039692	0.0163326	0.81	-0.0108416	0.0163574	0.51
rs11248914	chr16:293562	T	C	0.647	0.0142	0.0019	2.563e-14	0.0136771	0.0113807	0.23	0.0151872	0.0113842	0.18	-0.00641319	0.0114517	0.58	0.00295818	0.0114067	0.8	-0.0114958	0.0114188	0.31
rs1558902	chr16:53803574	A	T	0.4128	0.0103	0.0019	3.272e-08	0.0153745	0.011019	0.16	0.0302583	0.0110216	0.006	-0.0238378	0.0110882	0.032	0.0121188	0.0110441	0.27	-0.00627739	0.0110571	0.57
rs837763	chr16:88853729	T	C	0.5548	0.0172	0.0016	1.679e-28	0.0219345	0.0107967	0.042	0.0291317	0.0107983	0.007	-0.0174744	0.0108635	0.11	0.0143955	0.0108222	0.18	-0.0107359	0.0108299	0.32
rs9914988	chr17:27183104	A	G	0.7877	0.0131	0.002	2.765e-11	0.0297629	0.0132474	0.025	0.0187558	0.0132495	0.16	0.000940154	0.0133144	0.94	0.0425946	0.0132635	0.0013	0.0115669	0.0132816	0.38
rs1046896	chr17:80685533	T	C	0.3162	0.028	0.0017	4.456e-64	-0.00641725	0.011693	0.58	0.00120554	0.0116952	0.92	-0.00724813	0.0117524	0.54	0.000502406	0.011707	0.97	0.00325086	0.0117219	0.78
rs17533903	chr19:17256523	A	G	0.2428	0.015	0.0022	5.267e-12	-0.00290039	0.0134062	0.83	0.00488739	0.0134072	0.72	-0.00808101	0.0134796	0.55	0.016851	0.0134334	0.21	0.016455	0.0134596	0.22
rs4820268	chr22:37469591	G	A	0.4606	0.0162	0.0017	1.397e-22	0.0154167	0.010817	0.15	0.020393	0.0108181	0.059	-0.0122829	0.0108766	0.26	0.00623593	0.0108358	0.56	-0.0150302	0.0108496	0.17
EA, effect allele; OA, other allele; EAF, effect allele frequency; HbA1c, hemoglobin A1c; LV, left ventricular.
rs6474359 cannot be extracted in the outcome dataset and rs10774625 was removed because it was associated with LV end-diastolic volume at genome-wide significance,

## Sheet: Table S5
Table S5. Characteristics of the single-nucleotide polymorphisms associated with fasting glucose and their associations with left ventricular parameters.
					Fasting glucose			LV end-diastolic volume			LV end-systolic volume			LV ejection fraction			LV mass			LV mass to end-diastolic volume ratio
SNP	Genomic coordinate (hg19)	EA	OA	EAF	Beta	SE	P-value	Beta	SE	P-value	Beta	SE	P-value	Beta	SE	P-value	Beta	SE	P-value	Beta	SE	P-value
rs340874	chr1:214159256	C	T	0.520866	0.013464	0.002152	4.08e-10	0.01552	0.0108631	0.15	0.0275	0.0108693	0.011	-0.0237356	0.0109396	0.03	0.00374688	0.0108925	0.73	-0.0155719	0.0108995	0.15
rs780094	chr2:27741237	C	T	0.609525	0.027386	0.002144	2.58e-37	0.0104312	0.0111089	0.35	0.0123857	0.0111073	0.26	-0.00551869	0.0111842	0.62	0.00213425	0.0111323	0.85	-0.0115256	0.0111524	0.3
rs560887	chr2:169763148	C	T	0.704318	0.071132	0.002496	0	0.00385969	0.0117526	0.74	0.00572664	0.0117495	0.63	-0.00525399	0.011831	0.66	0.00193602	0.0117782	0.87	0.00428695	0.0117966	0.72
rs11715915	chr3:49455330	C	T	0.675487	0.012043	0.002206	4.9e-08	0.0181467	0.0116711	0.12	0.0275599	0.011672	0.018	-0.0195537	0.0117494	0.096	-0.0129935	0.0116938	0.27	-0.0348584	0.0117137	0.0029
rs11708067	chr3:123065778	A	G	0.789679	0.023016	0.002612	1.3e-18	0.0106341	0.0125669	0.4	-0.00242338	0.0125678	0.85	0.014665	0.0126525	0.25	0.00846255	0.0125913	0.5	-0.00388376	0.0126183	0.76
rs1280	chr3:170713290	T	C	0.864231	0.026374	0.003067	8.56e-18	-0.0279888	0.0161871	0.084	-0.023211	0.0161883	0.15	0.00844993	0.016298	0.6	-0.0416122	0.0162186	0.01	-0.00490642	0.0162527	0.76
rs7651090	chr3:185513392	G	A	0.306293	0.012838	0.002276	1.75e-08	-0.0158275	0.0116432	0.17	-0.00564656	0.0116443	0.63	-0.00677047	0.0117201	0.56	-0.010077	0.0116632	0.39	0.0121781	0.0116867	0.3
rs7708285	chr5:76425867	G	A	0.271266	0.015048	0.002638	1.2e-08	-0.00395538	0.0116417	0.73	-0.00909893	0.0116383	0.43	0.0126508	0.0117095	0.28	-0.0259007	0.0116749	0.027	-0.0270037	0.0116862	0.021
rs4869272	chr5:95539448	T	C	0.688575	0.017677	0.002201	1.02e-15	-0.00256319	0.0115882	0.82	-0.00313277	0.0115846	0.79	0.00298662	0.0116557	0.8	0.0105877	0.0116195	0.36	0.0142328	0.0116312	0.22
rs17762454	chr6:7213200	T	C	0.262175	0.014001	0.002438	9.57e-09	-0.00593066	0.0121522	0.63	-0.00512983	0.0121615	0.67	0.00143437	0.0122215	0.91	0.00125485	0.012185	0.92	0.0142236	0.0121773	0.24
rs9368222	chr6:20686996	A	C	0.283361	0.014251	0.002331	1e-09	0.00253016	0.0121436	0.83	0.0168295	0.0121529	0.17	-0.0259727	0.0122127	0.033	0.0117254	0.0121763	0.34	0.00476638	0.0121681	0.7
rs730497	chr7:44223721	A	G	0.162277	0.057464	0.002903	0	-0.0392058	0.0141395	0.0056	-0.0325323	0.0141396	0.021	0.0101653	0.0142264	0.47	-0.00451518	0.0141688	0.75	0.0446415	0.0141849	0.0016
rs6943153	chr7:50791579	T	C	0.335165	0.015358	0.002173	1.63e-12	-4.31e-05	0.0115318	1	-0.00763133	0.0115319	0.51	0.00963749	0.0116013	0.41	-0.00206641	0.0115561	0.86	-0.000171658	0.0115704	0.99
rs2191349	chr7:15064309	T	G	0.526135	0.029157	0.00213	0	-0.0119912	0.010857	0.27	-0.00457811	0.0108571	0.67	-0.00467311	0.0109225	0.67	-0.00814541	0.0108788	0.45	0.00327715	0.0108925	0.76
rs983309	chr8:9177732	T	G	0.116971	0.025609	0.003282	6.29e-15	-0.00133854	0.016843	0.94	-0.0329862	0.0168341	0.05	0.0528695	0.0169295	0.0018	0.00168535	0.016875	0.92	-0.00504613	0.0168947	0.77
rs11558471	chr8:118185733	A	G	0.68087	0.028879	0.002277	7.8e-37	-0.0134233	0.0115452	0.24	-0.00551457	0.0115391	0.63	-0.00322569	0.011606	0.78	-0.0175943	0.0115689	0.13	-0.00172399	0.0115778	0.88
rs10814916	chr9:4293150	C	A	0.508321	0.015819	0.002156	2.26e-13	0.0105918	0.010797	0.33	0.00592315	0.0107984	0.58	0.00486008	0.0108573	0.65	0.0108024	0.01082	0.32	-0.000682662	0.0108254	0.95
rs10811661	chr9:22134094	T	C	0.820438	0.02384	0.002757	5.65e-18	0.017503	0.0141325	0.22	0.0191607	0.0141341	0.18	-0.00576315	0.014212	0.69	0.0128062	0.0141625	0.37	-0.0148478	0.014166	0.29
rs16913693	chr9:111680359	T	G	0.973242	0.043415	0.00655	3.51e-11
rs3829109	chr9:139256766	G	A	0.706634	0.017249	0.002673	1.13e-10	0.0158395	0.0122413	0.2	0.0193392	0.0122427	0.11	-0.0133922	0.0123103	0.28	0.00740251	0.0122673	0.55	-0.0107826	0.012272	0.38
rs11195502	chr10:113039667	C	T	0.912865	0.032448	0.003702	1.97e-18	0.000374995	0.0187987	0.98	-0.00395681	0.0187876	0.83	0.0148515	0.0188954	0.43	0.00387197	0.0188278	0.84	0.00571901	0.0188564	0.76
rs7903146	chr10:114758349	T	C	0.279701	0.021965	0.002378	2.71e-20	-0.0320177	0.0119116	0.0072	-0.0247328	0.0119047	0.038	0.00350559	0.0119727	0.77	-0.0302891	0.0119317	0.011	0.00265406	0.0119487	0.82
rs11607883	chr11:45839709	G	A	0.482326	0.021346	0.002115	6.32e-24	-0.00615659	0.0107359	0.57	-0.0115929	0.0107393	0.28	0.0123566	0.0107982	0.25	0.00351225	0.0107581	0.74	0.0138801	0.0107694	0.2
rs174576	chr11:61603510	C	A	0.651971	0.019743	0.002238	1.18e-18	0.0179433	0.0113485	0.11	0.0100689	0.0113512	0.38	0.00731204	0.0114123	0.52	0.00504189	0.0113713	0.66	-0.0204253	0.0113761	0.073
rs11603334	chr11:72432985	G	A	0.833108	0.019205	0.002826	1.12e-11	0.00656607	0.0149996	0.66	0.0176145	0.0150044	0.24	-0.0210457	0.0150872	0.16	0.0234611	0.0150317	0.12	0.0119125	0.0150454	0.43
rs10830963	chr11:92708710	G	C	0.289694	0.077887	0.002484	0	-0.00417571	0.0119731	0.73	0.0047167	0.0119769	0.69	-0.0166022	0.0120427	0.17	0.00181472	0.0119987	0.88	0.0142406	0.0120078	0.24
rs2657879	chr12:56865338	G	A	0.181972	0.015714	0.002858	3.94e-08	-0.000580481	0.0139085	0.97	-0.0106997	0.0139242	0.44	0.0122106	0.0140009	0.38	-0.00472323	0.0139423	0.73	-0.00338191	0.0139525	0.81
rs10747083	chr12:133041618	A	G	0.663008	0.013344	0.002308	7.57e-09	0.00446201	0.0114767	0.7	0.00518281	0.0114907	0.65	-0.00457995	0.0115516	0.69	-0.0194532	0.0115034	0.091	-0.0284137	0.0115104	0.014
rs11619319	chr13:28487599	G	A	0.226486	0.019523	0.002441	1.33e-15	-0.0194754	0.0130739	0.14	-0.0129864	0.0130761	0.32	0.00148999	0.0131453	0.91	-0.00214725	0.0130897	0.87	0.0155107	0.0131163	0.24
rs3783347	chr14:100839261	G	T	0.789018	0.0168	0.002613	1.32e-10	-0.0166721	0.0129368	0.2	-0.0107216	0.0129417	0.41	-0.00927391	0.0130063	0.48	0.0091442	0.0129594	0.48	0.0263731	0.0129701	0.042
rs4502156	chr15:62383155	T	C	0.552397	0.022435	0.002144	1.38e-25	0.00924541	0.0108609	0.39	0.0106673	0.0108646	0.33	-0.00976856	0.0109212	0.37	0.0100775	0.0108775	0.35	-0.00227732	0.0108893	0.83
rs6113722	chr20:22557099	G	A	0.957162	0.035313	0.005287	2.49e-11
rs6072275	chr20:39743905	A	G	0.164675	0.015924	0.002819	1.66e-08	-0.027555	0.0150434	0.067	-0.0138021	0.015047	0.36	-0.0037628	0.0151294	0.8	0.0046177	0.0150722	0.76	0.0354125	0.0150901	0.019
EA, effect allele; OA, other allele; EAF, effect allele frequency; LV, left ventricular.
rs16913693 and rs6113722 cannot be extracted in the outcome dataset.
